# Supplementary material for: A One Health approach revealed the long-term role of Mycobacterium caprae as the hidden cause of human tuberculosis in a region of Spain, 2003 to 2022
Source: Euro Surveill. 2023 Mar 23;28(12):2200852. doi: 10.2807/1560-7917.ES.2023.28.12.2200852 (PMC10037661; doi:10.2807/1560-7917.ES.2023.28.12.2200852)
Supplement: Supplement [file 22-00852_GARCIAdeVIEDMA_Supplement.xlsx]

## Sheet: Hoja1
Molecular, genomic, microbiological, clinical and epidemiological data from al the cases in study with M. caprae isolates.
This supplementary material is hosted by Eurosurveillance as supporting information alongside the article [A One Health approach revealed the long-term role of Mycobacterium caprae as the hidden cause of human tuberculosis in a region of Spain, 2003 to 2022], on behalf of the authors, who remain responsible for the accuracy and appropriateness of the content. The same standards for ethics, copyri…
ID patient	ENA ID	Spoligotype	SIT	Age	Origin	Risk factor for M. caprae infection	Immunocompromised	Year of strain isolation	Clinical spectrum	TB Treatment	Clinical course and treatment outcome	Initial bacillary load in respiratory/extra-respiratory specimens
1				50-60	Granada	Professional exposure	YES	2017	Severe skin and soft tissue involvement	41 HRZE + LNZ (+/-), MOX(+/-)	Healing with cutaneous sequelae	NA
2				0	Sevilla			2015	Pulmonary whitout cavitation	INH/RIF/PZA plus amikacin	TB-related death	AFB smear negative, positive PCR
3				40-50	Sevilla	Consumer of unpasteurized milk		2016	Cavitating pulmonary	2HRZE + 4 HR	Healing without significant respiratory sequelae	NA
5				50-60	Sevilla		YES	2012	Cavitating pulmonary	2HRZE + 4 HR	Healing with respiratory sequelae	NA
6				70-80	Málaga			2016	Pulmonary without cavitation and pleural	2HRZE + 4 HR	TB-related death	AFB smear negative
118	ERS13629237	0100000000000000111110011110100001111100000	645	30-40	Almería			2003	Not found in medical history	no data found	Unrecorded cause of death	high bacillary count (>3+)
1300	ERS13629244	0100000000000000111110011110100001111100000	645	70-80	Almería			2010	Cavitating pulmonary	2HRZE + 4 HR	non-TB-related death	high bacillary count (>3+)
1401	ERS13629238	0100000000000000111110011110100001111100000	645	70-80	Almería			2011	Cavitating pulmonary	2HRZE + 4 HR	non-TB-related death	High bacillary count (>3+)
1478-1	ERS13629239	0100000000000000111110011110100001111100000	645	30-40	Almería	Professional exposure		2011	Cavitating pulmonary	2HRZE + 4 HR	Healing without significant respiratory sequelae	High bacillary count (>3+)
1478-2	ERS13629240	0100000000000000111110011110100001111100000	645	40-50	Almería	Professional exposure		2020	Cavitating pulmonary	2HRZE + 4 HR	Healing with respiratory sequelae	High bacillary count (>3+)
1485	ERS13629245	0100000000000000111110011110100001111100000	645	30-40	Sahel	Exposure to goats	YES	2011	Disseminated (colonic & pulmonary)	2HRZE + 10 HRE	Healing without significant digestive/respiratory sequelaes	Low bacillary count (1+) /High bacillary count (>3+) colon biopsy and stool
1986	ERS13629246	0100000000000000111110011110100001111100000	645	60-70	Almería	Professional exposure	YES	2015	Cavitating pulmonary	2HRZE+ 6HR	Healing without significant respiratory sequelae	High bacillary count (>3+)
2127	ERS13629247	0100000000000000111110011110100001111100000	645	30-40	Sahel	Exposure to cattle		2016	Cavitating pulmonary	2HRZE + 4 HR	Healing with respiratory sequelae	High bacillary count (>3+)
2142	ERS13629242	0100000000000000111110011110100001111100000	645	30-40	Almería	Consumer of unpasteurized milk		2016	Disseminated (kidney & pulmonary)	2HRZE + 4 HR	Healing with significant renal sequelae	AFB smear negative
2309	ERS13629248	0100000000000000111110011110100001111100000	645	20-30	Almería	Professional exposure		2017	Cavitating pulmonary	2HRZE + 4 HR	Healing without significant respiratory sequelae	High bacillary count (3+)
2319	ERS13629243	0100000000000000111110011110100001111100000	645	20-30	Almería	Consumer of unpasteurized milk		2017	Cavitating pulmonary	2HRZE + 4 HR	Healing without significant respiratory sequelae	High bacillary count (3+)
2486	ERS13629249	0100000000000000111110011110100001111100000	645	50-60	Almería		YES	2019	Pulmonary whitout cavitation	2HRZ + 7HR	non-TB-related death	low bacillary count (1+)
2672	ERS13629241	0100000000000000111110011110100001111100000	645	40-50	Almería	Professional exposure		2020	Cavitating pulmonary	2HRZE + 4 HR	Healing without significant respiratory sequelae	High bacillary count (>3+)
2929	ERS13629250	0100000000000000111110011110100001111100000	645	60-70	Almería	Professional exposure	YES	2021	Cavitating pulmonary	2HRZE + 4 HR	Healing without significant respiratory sequelae	High bacillary count (>3+)
3006	ERS13629251	0100000000000000111110011110100001111100000	645	60-70	Málaga	Exposure to goats		2017	Cavitating pulmonary	2HRZE + 4 HR	Tuberculostatic hepatotoxicity, healing without significant respiratory sequelae	AFB smear negative
3007	ERS13629252	0100000000000000111110011110100001111100000	645	40-50	Málaga	Professional exposure	YES	2018	Pulmonary whitout cavitation	2HELevofloxacin +16HE	Healing without significant respiratory sequelae	AFB smear negative
3008	ERS13629253	0100000000000000111110011110100001111100000	645	40-50	Málaga	Professional exposure	YES	2018	Pulmonary whitout cavitation	2HRZE + 4 HR	Healing without significant respiratory sequelae	High bacillary count (>3+)
3010	ERS13629254	0100000000000000111110011110100001111100000	645	50-60	Sahel			2019	Broncho-pleuro-cutaneous fistula	2HRZE + 4 HR	Healing without significant respiratory sequelae	/high bacillary count (>3+)
3011	ERS13629255	0100000000000000111110011110100001111100000	645	20-30	Sevilla	Professional exposure		2021	Pulmonary whitout cavitation	2HRZE + 4 HR	Healing without significant respiratory sequelae	AFB smear negative
3012	ERS13629256	0100000000000000111110011110100001111100000	645	60-70	Málaga	Professional exposure		2021	Pulmonary whitout cavitation	2HRZE + 4 HR	Healing without significant respiratory sequelae	AFB smear negative
3013	ERS13629257	0100000000000000111110011110100001111100000	645	40-50	Málaga	Professional exposure		2021	Pulmonary whitout cavitation	2HRZE + 4 HR	Healing without significant respiratory sequelae	AFB smear negative
3015	ERS13629258	0100000000000000111110011110100001111100000	645	80-90	Sevilla		YES	2015	Pleural	untreated	non-TB-related death
3016	ERS13629259	0100000000000000111110011110100001111100000	645	50-60	Sevilla		YES	2017	Cavitating pulmonary and pleural	untreated	TB-related death	NA
3040	ERS13629260	0100000000000000111110011110100001111100000	645	20-30	Córdoba	Professional exposure		2022	Cavitating pulmonary	2HRZE + 4 HR	Pending completion of treatment	High bacillary count (>3+)
3041	ERS13629261	0100000000000000111110011110100001111100000	645	20-30	Málaga	Exposure to goats		2019	Cavitating pulmonary	2HRZE + 4 HR	Healing without significant respiratory sequelae	High bacillary count (>3+)
3045	ERS13629262	0100000000000000111110011110100001111100000	645	30-40	East Europe		YES	2011	Pulmonary without cavitation and pleural	2HRZE + 4 HR	Hyperuricaemia secondary to pyrazinamide. Healing without significant respiratory sequelae	High bacillary count (>3+) /AFB smear not tested
3046	ERS13629263	0100000000000000111111110000000000000000000	818	20-30	Sahel			2013	Lymphatic	2HRZE + 4 HR	NA
3048	ERS13629264	0100000000000000111110011110100001111100000	645	40-50	Sevilla	Professional exposure		2018	Pulmonary whitout cavitation	2HRZE + 4 HR	Healing without significant respiratory sequelae	AFB smear negative
3049	ERS13629265	0100000000000000111110011110100001111100000	645	50-60	Sevilla		YES	2020	Cavitating pulmonary	2HRZE + 4 HR	NA	high bacillary count (>3+)
3050	ERS13629266	0100000000000000111110011110100001111100000	645	20-30	Sevilla	Professional exposure		2018	NA	2HRZE + 5 HR	Healing without significant respiratory sequelae	high bacillary count (>3+)
3064				50-60	Málaga	Professional exposure		2022	Cavitating pulmonary	2HRZE + 4 HR	pending completion of treatment	AFB smear negative
3071				20-30	Sevilla			2019	Cavitating pulmonary	2HRZE + 4 HR	Healing without significant respiratory sequelae	NA
224				30-40	SubSaharan Africa		YES	2004	Disseminated (blood & pulmonary)	no data found	Unknown related death	AFB smear negative/NA
2148				30-40	Sahel			2016	Meningoencephalitis	untreated	TB-related death	NA/AFB smear negative
3073				20-30	Sahei			2022	Digestive (esophagus)	2HRZE + 4 HR	Pending completion of treatment	NA
Goat 1	ERS13629267	0100000000000000111110011110100001111100000	645					2021
Goat 10	ERS13629276	0100000000000000111110011110100001111100000	645					2021
Goat 11	ERS13629277	0100000000000000111110011110100001111100000	645					2021
Goat 3	ERS13629269	0100000000000000111110011110100001111100000	645					2021
Goat 4	ERS13629270	0100000000000000111110011110100001111100000	645					2021
Goat 5	ERS13629271	0100000000000000111110011110100001111100000	645					2021
Goat 6	ERS13629272	0100000000000000111110011110100001111100000	645					2021
Goat 7	ERS13629273	0100000000000000111110011110100001111100000	645					2021
Goat 8	ERS13629274	0100000000000000111110011110100001111100000	645					2021
Goat 9	ERS13629275	0100000000000000111110011110100001111100000	645					2021
Goat 2	ERS13629268	0100000000000000111110011110100001111100000	645					2021
NA, not available
DM, Diabetes mellitus
SOT, solid organ trasplant
